# Supplementary material for: Aligning genotyping and copy number data in single trophectoderm biopsies for aneuploidy prediction: uncovering incomplete concordance
Source: Hum Reprod Open. 2024 Sep 18;2024(4):hoae056. doi: 10.1093/hropen/hoae056 (PMC11461285; doi:10.1093/hropen/hoae056)
Supplement: hoae056_Supplementary_Data [file hoae056_supplementary_data.zip]

Archive with 2 entries (2 files):
- Supplementary Table S1.pdf
- Supplementary Figures.pdf
